# Supplementary material for: The box office prediction model based on the optimized XGBoost algorithm in the context of film marketing and distribution
Source: PLoS One. 2024 Oct 3;19(10):e0309227. doi: 10.1371/journal.pone.0309227 (PMC11449294; doi:10.1371/journal.pone.0309227)
Supplement: S1 Data — (ZIP) [file pone.0309227.s001.zip]

Archive with 14 entries (13 files):
- ╩2╛▌░n/
- ╩2╛▌░n/data.xlsx
- ╩2╛▌░n/Figure1.vsdx
- ╩2╛▌░n/Figure2.vsdx
- ╩2╛▌░n/Figure3.vsdx
- ╩2╛▌░n/Figure4.vsdx
- ╩2╛▌░n/Figure5a.opj
- ╩2╛▌░n/Figure5b.opj
- ╩2╛▌░n/Figure5c.opj
- ╩2╛▌░n/Figure5d.opj
- ╩2╛▌░n/Figure6a.opj
- ╩2╛▌░n/Figure6b.opj
- ╩2╛▌░n/Figure6c.opj
- ╩2╛▌░n/Figure6d.opj
