# Supplementary material for: The box office prediction model based on the optimized XGBoost algorithm in the context of film marketing and distribution
Source: PLoS One. 2024 Oct 3;19(10):e0309227. doi: 10.1371/journal.pone.0309227 (PMC11449294; doi:10.1371/journal.pone.0309227)
Supplement: S1 Data — (ZIP) [file pone.0309227.s001.zip › ╩2╛▌░n/data.xlsx]

## Sheet: Figure5a
1000	0.82	0.79	0.8	0.85	0.88	0.79
1500	0.85	0.85	0.8	0.86	0.82	0.81
2000	0.88	0.82	0.79	0.79	0.82	0.8
2500	0.9	0.81	0.87	0.89	0.82	0.79

## Sheet: Figure5b
1000	0.81	0.79	0.8	0.83	0.76	0.77
1500	0.84	0.72	0.85	0.75	0.89	0.73
2000	0.87	0.74	0.76	0.83	0.89	0.82
2500	0.89	0.75	0.81	0.77	0.87	0.79

## Sheet: Figure5c
1000	0.83	0.72	0.77	0.83	0.91	0.73
1500	0.86	0.79	0.84	0.76	0.9	0.75
2000	0.89	0.71	0.78	0.9	0.85	0.72
2500	0.91	0.86	0.81	0.87	0.91	0.77

## Sheet: Figure5d
1000	0.82	0.78	0.78	0.76	0.76	0.84
1500	0.85	0.76	0.82	0.9	0.88	0.74
2000	0.88	0.85	0.76	0.87	0.87	0.78
2500	0.9	0.78	0.86	0.78	0.87	0.75

## Sheet: Figure6a
1000	0.15	0.19	0.16	0.2	0.17	0.19
1500	0.13	0.17	0.17	0.17	0.15	0.18
2000	0.11	0.15	0.2	0.14	0.17	0.15
2500	0.09	0.13	0.19	0.19	0.15	0.16

## Sheet: Figure6b
1000	0.95	0.85	0.95	0.89	0.97	0.92
1500	0.96	0.91	0.88	0.88	0.96	0.86
2000	0.97	0.88	0.9	0.9	0.94	0.93
2500	0.98	0.9	0.94	0.89	0.97	0.89

## Sheet: Figure6c
1000	0.94	0.88	0.84	0.83	0.85	0.86
1500	0.95	0.89	0.86	0.88	0.87	0.88
2000	0.96	0.83	0.9	0.87	0.93	0.85
2500	0.97	0.81	0.91	0.85	0.87	0.91

## Sheet: Fiugre6d
1000	0.92	0.9	0.85	0.84	0.85	0.88
1500	0.94	0.83	0.82	0.86	0.89	0.89
2000	0.95	0.85	0.88	0.92	0.94	0.83
2500	0.97	0.83	0.87	0.85	0.86	0.88
